# Supplementary material for: Arioc: High-concurrency short-read alignment on multiple GPUs
Source: PLoS Comput Biol. 2020 Nov 9;16(11):e1008383. doi: 10.1371/journal.pcbi.1008383 (PMC7676696; doi:10.1371/journal.pcbi.1008383)
Supplement: S1 Data. • Aggregated data for Arioc and Bowtie 2 (Dell EMC HPC and Innovation Lab) • Aggregated data for Arioc, Bowtie 2, and Bismark (Amazon Web Services EC2) • Aggregated data for Arioc (Pittsburgh Supercomputing Center) • Throughput with multiple GPUs • Effect of disk filesystem architecture on  — (XLSX) [file pcbi.1008383.s009.xlsx]

## Sheet: TOC
Supporting data for:
Wilton R and Szalay AS. Arioc: high-concurrency short-read alignment on multiple GPUs
Sheet	Description
TOC	(this table of contents)
D1. Rattler	Aggregated data and figures for Arioc and Bowtie 2 (Dell EMC HPC and Innovation Lab)
D2. AWS	Aggregated data and figures for Arioc, Bowtie 2, and Bismark (Amazon Web Services EC2)
D3. PSC	Aggregated data and figures for Arioc (Pittsburgh Supercomputing Center)
D4. Scaling	Throughput with multiple GPUs
D5. Filesystems	Effect of disk filesystem architecture on Arioc throughput
D6a. ROC 0.25%	Correct vs incorrect mappings (0.25% error rate)
D6b. ROC 2.5%	Correct vs incorrect mappings (2.5% error rate)
D6c. ROC 7.0%	Correct vs incorrect mappings (7.0% error rate)
Columns
concordant	Properly-mapped pairs
c1	Properly-mapped pairs mapped to a unique location in the reference
c2	Properly-mapped pairs mapped to two or more locations in the reference
discordant	Pairs with unique mappings that do not meet the criteria for a properly-mapped pair
mapped mates	Mates that have at least one mapping, regardless of whether they are in a properly-mapped pair
SW candidates	Number of computed Smith-Waterman dynamic programming problems
candidates / read	Average number of computed S-W dynamic programming problems per read
% concordant	Overall percentage of properly-mapped pairs
probe HJ	Aggregate time (milliseconds) for H and J table lookups
elapsed	Overall elapsed time for computation of alignments (excluding time for hardware and LUT initialization)
Q/sec	Overall throughput (mates aligned per second)
Notes
note 1	All Arioc elapsed times are recorded in milliseconds
note 2	All Bowtie 2 and Bismark elapsed times are recorded in seconds
note 3	Sequencing coverage for WGS and WGBS samples (number_of_mates * read_length / non-N_portion_of_genome):
		raw	mapped
	SRR6020687	56.1079	54.3839
	SRR6020688	44.0114	43.3305
	ERR1347703	47.6711	38.5725
	ERR1419128	41.7404	41.184

## Sheet: D1. Rattler
Dell "Rattler" cluster - gpu009
Dell C4140
2 x Intel(R) Xeon(R) Gold 6148 CPU @ 2.40GHz (40 total threads)
384GB RAM
1.5TB NVMe
4 x Nvidia V100, SXM2, 32GB RAM each
SRP117159 (HiSeq X Ten, 150bp paired-end)
Human - hepatocellular carcinoma
SRR6020687	WGBS	534647118	<-- pairs
SRR6020688	WGS	419380558
(Y-axis)	(Y-axis)		⁰¹²³⁴⁵⁶⁷⁸⁹
0	0	1	1
0	0	10	10
0	0	100	10²
88	96.4	1000	10³
88	96.4	10000	10⁴
88	96.4	100000	10⁵
88	96.4	1000000	10⁶
0	0	10000000	10⁷
0	0	100000000	10⁸
0	0	1000000000	10⁹
SRR6020687										H and J in page-locked system memory			H in GPU memory			H and J in GPU memory
maxJ	seed depth	concordant	c1	c2	discordant	mapped mates	SW candidates	candidates per read	% concordant	probe HJ	elapsed	Q/sec	probe HJ	elapsed	Q/sec	probe HJ	elapsed	Q/sec
8	3	473604966	377981437	95623529	18334561	1034064132	5763561033	5.39006	88.5827	4891753	2191808	487859	2403882	1590134	672455	82537	1027643	1.04053e+06
16	3	476184021	373575739	102608282	18138029	1034952146	8050333870	7.52864	89.0651	4794241	2454339	435675	2346739	1844295	579785	85556	1293921	826398
32	3	478082393	369541245	108541148	18001984	1035630891	11816953113	11.0512	89.4202	4732241	2834390	377257	2310250	2248533	475552	91118	1703960	627535
64	3	479520234	366090565	113429669	17907345	1036072352	17883629779	16.7247	89.6891	4675255	3444134	310468	2269139	2887178	370360	99932	2334297	458080
100	3	480220558	364288730	115931828	17864154	1036262779	23453571173	21.9337	89.8201	4637497	3982041	268529	2238647	3472739	307911	109553	2886097	370498
200	3	480934510	362227727	118706783	17822663	1036439580	34989655574	32.7222	89.9536	4601159	5135445	208218	2201699	4574311	233761	125457	4068388	262830
SRR6020688										HJ pinned			H in G			HJ in GP
maxJ	seed depth	concordant	c1	c2	discordant	mapped mates	SW candidates	candidates per read	% concordant	probe HJ	elapsed	Q/sec	probe HJ	elapsed	Q/sec	probe HJ	elapsed	Q/sec
4	6	404303285	372953286	31349999	1271358	824227349	1434309112	1.71003	96.4049	2050950	1018589	823454	1063454	769220	1.0904e+06	34776	497345	1.68648e+06
8	6	404488462	372527472	31960990	1214578	824826542	1680578722	2.00364	96.449	1942809	1065576	787143	1000136	832077	1.00803e+06	35444	598737	1.40088e+06
16	6	404588253	372198226	32390027	1179179	825202190	2126202005	2.53493	96.4728	1870598	1160821	722559	959515	937050	895108	37180	709469	1.18224e+06
64	6	404704941	371655870	33049071	1133164	825641906	5029485012	5.99633	96.5006	1787234	1613668	519785	904601	1386724	604851	47738	1169033	717483
100	6	404736814	371552809	33184005	1129769	825714869	7061586453	8.41907	96.5082	1773150	1893436	442984	896672	1669618	502367	54043	1457006	575674
200	6	404769383	371438895	33330488	1123189	825785616	12080109056	14.4023	96.516	1765573	2567590	326673	893179	2342586	358049	67588	2125443	394629
	(Y-axis)		⁰¹²³⁴⁵⁶⁷⁸⁹
	0	1	1
	0	10	10
	0	100	10²
	94.5	1000	10³
	94.5	10000	10⁴
	94.5	100000	10⁵
	94.5	1000000	10⁶
	94.5	10000000	10⁷
	0	100000000	10⁸
	0	1000000000	10⁹
BT2
run: D R L	i	concordant	c1	c2	discordant	mapped mates	SW candidates	candidates per read	% concord't	elapsed	Q/sec
10: 5 1 20	S,1,2.00	396794107	342849615	53944492	1530448	796649110	30876456	0.036812	94.6143	9860	85067.1
20: 15 2 20	S,1,1.75	397805100	340404322	57400778	1425775	798461750	71515057	0.0852627	94.8554	11639	72064.7
30: 50 3 20	S,1,0.5	399037246	337114252	61922994	1298316	800671124	313967517	0.374323	95.1492	22280	37646.4
40: 100 3 20	C,1,0	399071572	336618038	62453534	1283763	800710670	502174854	0.59871	95.1574	45129	18585.9
ERP010710 (100bp paired-end) (SFGDP)
Simons Genome Diversity Project
ERR1347703	WGS	681380865	SA_Kusunda_K-2_M
ERR1419128	WGS	596611242	WEA_Orcadian_HGDP00796_F
	(Y-axis)		⁰¹²³⁴⁵⁶⁷⁸⁹
	0	1	1
	0	10	10
	0	100	10²
	79.1	1000	10³
	79.1	10000	10⁴
	79.1	100000	10⁵
	79.1	1000000	10⁶
	0	10000000	10⁷
	0	100000000	10⁸
	0	1000000000	10⁹
ERR1347703										HJ pinned			H in G			HJ in GP
maxJ	seed depth	concordant	c1	c2	discordant	mapped mates	SW candidates	candidates per read	% concordant	probe HJ	elapsed	Q/sec	probe HJ	elapsed	Q/sec	probe HJ	elapsed	Q/sec
4	6	539277049	492764653	46512396	2395825	1101174608	2224745766	1.63253	79.1447	5400819	1987506	685664	2701061	1360258	1.00184e+06	83633	666706	2.04402e+06
8	6	539685016	492355332	47329684	2323167	1101752457	2842005335	2.08547	79.2046	5248729	2055416	663010	2605069	1401629	972270	82661	781960	1.74275e+06
16	6	539976409	492064329	47912080	2269316	1102150375	3648325643	2.67716	79.2474	5129653	2098710	649333	2536142	1458087	934623	82266	851313	1.60078e+06
64	6	540266635	491294158	48972477	2186059	1102552802	7855889429	5.76468	79.29	4998950	2382558	571974	2455059	1754582	776687	86368	1164276	1.17048e+06
100	6	540333965	491105742	49228223	2168556	1102603929	10396244185	7.62881	79.2998	4971236	2551844	534030	2436152	1926335	707438	90196	1337370	1.01899e+06
200	6	540435059	490838312	49596747	2154175	1102663130	16664755785	12.2287	79.3147	4939000	2966940	459316	2412195	2325234	586075	100108	1750938	778304
	(Y-axis)		⁰¹²³⁴⁵⁶⁷⁸⁹
	0	1	1
	0	10	10
	0	100	10²
	96.3	1000	10³
	96.3	10000	10⁴
	96.3	100000	10⁵
	96.3	1000000	10⁶
	0	10000000	10⁷
	0	100000000	10⁸
	0	1000000000	10⁹
ERR1419128										HJ pinned			H in G			HJ in GP
maxJ	seed depth	concordant	c1	c2	discordant	mapped mates	SW candidates	candidates per read	% concordant	probe HJ	elapsed	Q/sec	probe HJ	elapsed	Q/sec	probe HJ	elapsed	Q/sec
4	6	574939405	530395596	44543809	4153831	1175996249	2302929600	1.93001	96.3675	2198304	977888	1.2202e+06	1131848	749741	1.59151e+06	36423	543598	2.19505e+06
8	6	575331451	530012204	45319247	4057572	1176493938	2978903020	2.49652	96.4332	2090836	1049953	1.13645e+06	1066923	796516	1.49805e+06	36637	587800	2.02998e+06
16	6	575620803	529732542	45888261	3981631	1176841441	3878753605	3.25065	96.4817	2009578	1106610	1.07827e+06	1019909	860444	1.38675e+06	38161	642835	1.85619e+06
64	6	575927456	529051438	46876018	3888609	1177217780	8313469307	6.96724	96.5331	1901349	1410873	845733	952983	1182217	1.00931e+06	47216	951965	1.25343e+06
100	6	575993947	528884140	47109807	3872938	1177264236	10975988548	9.19861	96.5443	1880384	1594015	748564	940590	1364713	874340	52989	1141840	1.045e+06
200	6	576088589	528642716	47445873	3859158	1177316924	17451074162	14.6252	96.5601	1864553	2020305	590615	932056	1795298	664638	65579	1566869	761533

## Sheet: D2. AWS
AWS
p3dn.24xlarge		31.212	<-- cost/hr
2 x Intel(R) Xeon(R) Platinum 8175M CPU @ 2.50GHz (96 total threads)
768GB RAM
384GB NVMe
8 x Nvidia V100, SXM2, 32GB RAM each
SRP117159 (HiSeq X Ten, 150bp paired-end)
Human - hepatocellular carcinoma
SRR6020687	WGBS	534647118	<-- pairs
SRR6020688	WGS	419380558
(Y-axis)	(Y-axis)		⁰¹²³⁴⁵⁶⁷⁸⁹
0	0	1	1
0	0	10	10
0	0	100	10²
88	96.4	1000	10³
88	96.4	10000	10⁴
88	96.4	100000	10⁵
88	96.4	1000000	10⁶
0	0	10000000	10⁷
0	0	100000000	10⁸
0	0	1000000000	10⁹
SRR6020687										H and J in page-locked system memory			H in GPU memory			H and J in GPU memory
maxJ	seed depth	concordant	c1	c2	discordant	mapped mates	SW candidates	candidates per read	% concordant	probe HJ	elapsed	Q/sec	probe HJ	elapsed	Q/sec	probe HJ	elapsed	Q/sec	wall-clock elapsed	AWS cost
8	3	473604966	377981437	95623529	18334561	1034064132	5763561033	5.39006	88.5827	10494619	3586173	298171	4433532	2133753	501133	112956	1238430	863427	1330175	11.5326
16	3	476184021	373575739	102608282	18138029	1034952146	8050333870	7.52864	89.0651	9997843	3731974	286522	4203579	2340262	456912	119619	1486032	719563	1834771	15.9075
32	3	478082393	369541245	108541148	18001984	1035630891	11816953113	11.0512	89.4202	9253061	3953479	270469	4045369	2716441	393638	127588	1820274	587436	1899651	16.47
64	3	479520234	366090565	113429669	17907345	1036072352	17883629779	16.7247	89.6891	9014330	4482668	238540	3883957	3291884	324827	142691	2368209	451520	2453483	21.2717
100	3	480220558	364288730	115931828	17864154	1036262779	23453571173	21.9337	89.8201	9059093	5014949	213221	3772549	3799853	281404	156007	2862174	373595	2958512	25.6503
200	3	480934510	362227727	118706783	17822663	1036439580	34989655574	32.7222	89.9536	8470046	5962064	179350	3621694	4889802	218678	183000	3942995	271188	4028737	34.9291
SRR6020688										HJ pinned			H in G			HJ in GP
maxJ	seed depth	concordant	c1	c2	discordant	mapped mates	SW candidates	candidates per read	% concordant	probe HJ	elapsed	Q/sec	probe HJ	elapsed	Q/sec	probe HJ	elapsed	Q/sec	wall-clock elapsed	AWS cost
4	6	404303285	372953286	31349999	1271358	824227349	1434309112	1.71003	96.4049	4368259	1664946	503777	1443145	1000916	837994	50654	709547	1.18211e+06	782920	6.78792
8	6	404488462	372527472	31960990	1214578	824826542	1680578722	2.00364	96.449	4081311	1678821	499613	1223968	1032314	812506	51040	803227	1.04424e+06	872865	7.56774
16	6	404588253	372198226	32390027	1179179	825202190	2126202005	2.53493	96.4728	3859875	1751938	478762	1269314	1163969	720604	53117	897419	934637	974444	8.44843
64	6	404704941	371655870	33049071	1133164	825641906	5029485012	5.99633	96.5006	3416625	2108698	397763	1250693	1621385	517312	70019	1343279	624413	1425219	12.3566
100	6	404736814	371552809	33184005	1129769	825714869	7061586453	8.41907	96.5082	3464403	2415738	347207	1256255	1903022	440752	80144	1635110	512969	1713071	14.8523
200	6	404769383	371438895	33330488	1123189	825785616	12080109056	14.4023	96.516	3261220	3019946	277740	1438621	2619514	320197	101988	2263303	370592	2344376	20.3257
	(Y-axis)		⁰¹²³⁴⁵⁶⁷⁸⁹
	0	1	1
	0	10	10
	0	100	10²
	94.5	1000	10³
	94.5	10000	10⁴
	94.5	100000	10⁵
	94.5	1000000	10⁶
	0	10000000	10⁷
	0	100000000	10⁸
	0	1000000000	10⁹
BT2
m5.12xlarge		2.304	<-- cost/hr
1 x Intel(R) Xeon(R) Platinum 8175M CPU @ 2.50GHz (48 total threads)
192GB RAM
run: D R L	i	concordant	c1	c2	discordant	mapped mates	SW candidates	candidates per read	% concord't	elapsed	Q/sec		wall-clock elapsed	AWS cost			r1	r2
10: 5 1 20	S,1,2.00	396794107	342849615	53944492	1530448	804939901	30978048	0.0369331	94.6143	19747	42475.4		19771	12.6534			5324398	2966393
20: 15 2 20	S,1,1.75	398334164	340575483	57758681	1100294	807691175	71614464	0.0853812	94.9816	24634	34048.9		24674	15.7914			5062639	3759620
30: 50 3 20	S,1,0.5	399601912	337246947	62354965	1001196	811611892	314068992	0.374444	95.2838	37274	22502.6		37298	23.8707			4787390	5618286
40: 100 3 20	C,1,0	399657282	336775631	62881651	988560	811949469	502276096	0.598831	95.297	66112	12687		66153	42.3379			4792919	5864866
Bismark
m5.12xlarge		2.304	<-- cost/hr
1 x Intel(R) Xeon(R) Platinum 8175M CPU @ 2.50GHz (48 total threads)
192GB RAM													Bismark (--parallel 10)
		unique best hit				unmapped pairs	non-unique pairs		% concord't	elapsed	Q/sec		wall-clock elapsed	AWS cost
-D 15 -R 2		457325569				50287205	27034344		85.5378	90065	11872.5		90065	57.6416
Cost summary
				WGS		% concordant	elapsed time	AWS cost
					Arioc	96.4049	0:13:02.920000	6.78792		782920
						96.449	0:14:32.865000	7.56774		872865
						96.4728	0:16:14.444000	8.44843		974444
						96.5006	0:23:45.219000	12.3566		1425219
						96.5082	0:28:33.071000	14.8523		1713071
						96.516	0:39:04.376000	20.3257		2344376
					Bowtie 2	94.6143	5:29:31	12.6534		19771
						94.9816	6:51:14	15.7914		24674
						95.2838	10:21:38	23.8707		37298
						95.297	18:22:33	42.3379		66153
				WGBS		% concordant	elapsed time	AWS cost
					Arioc	88.5827	0:22:10.175000	11.5326		1330175
						89.0651	0:30:34.771000	15.9075		1834771
						89.4202	0:31:39.651000	16.47		1899651
						89.6891	0:40:53.483000	21.2717		2453483
						89.8201	0:49:18.512000	25.6503		2958512
						89.9536	1:07:08.737000	34.9291		4028737
					Bismark	85.5378	1 day, 1:01:05	57.6416		90065

## Sheet: D3. PSC
PSC - gpu058
NVidia DGX-2
2 x Intel(R) Xeon(R) Gold 6148 CPU @ 2.40GHz (40 total threads)
384GB RAM
28TB NVMe
16 x Nvidia V100, SXM2, 32GB RAM each
SRP117159 (HiSeq X Ten, 150bp paired-end)
Human - hepatocellular carcinoma
SRR6020687	WGBS	534647118	<-- pairs
SRR6020688	WGS	419380558
(Y-axis)	(Y-axis)		⁰¹²³⁴⁵⁶⁷⁸⁹
0	0	1	1
0	0	10	10
0	0	100	10²
88	96.4	1000	10³
88	96.4	10000	10⁴
88	96.4	100000	10⁵
88	96.4	1000000	10⁶
0	0	10000000	10⁷
0	0	100000000	10⁸
0	0	1000000000	10⁹
SRR6020687										H and J in page-locked system memory			H in GPU memory			H and J in GPU memory
maxJ	seed depth	concordant	c1	c2	discordant	mapped mates	SW candidates	candidates per read	% concordant	probe HJ	elapsed	Q/sec	probe HJ	elapsed	Q/sec	probe HJ	elapsed	Q/sec
8	3	473604966	377981437	95623529	18334561	1034064132	5763561033	5.39006	88.5827	4722092	2087574	512219	2308582	1610806	663826	75406	1251784	854216
16	3	476184021	373575739	102608282	18138029	1034952146	8050333870	7.52864	89.0651	4631760	2298429	465228	2253541	1796288	595280	75338	1383987	772619
32	3	478082393	369541245	108541148	18001984	1035630891	11816953113	11.0512	89.4202	4565721	2719057	393259	2219940	2170856	492568	75615	1661510	643568
64	3	479520234	366090565	113429669	17907345	1036072352	17883629779	16.7247	89.6891	4502221	3282905	325716	2178777	2774062	385462	79031	2232180	479036
100	3	480220558	364288730	115931828	17864154	1036262779	23453571173	21.9337	89.8201	4475416	3794923	281770	2153494	3319105	322163	82878	2751331	388646
200	3	480934510	362227727	118706783	17822663	1036439580	34989655574	32.7222	89.9536	4456908	4928504	216961	2138447	4319582	247546	97348	3874502	275982
SRR6020688										HJ pinned			H in G			HJ in GP
maxJ	seed depth	concordant	c1	c2	discordant	mapped mates	SW candidates	candidates per read	% concordant	probe HJ	elapsed	Q/sec	probe HJ	elapsed	Q/sec	probe HJ	elapsed	Q/sec
4	6	404303285	372953286	31349999	1271358	824227349	1434309112	1.71003	96.4049	1969519	976449	858991	1023518	717138	1.1696e+06	31459	437644	1.91654e+06
8	6	404488462	372527472	31960990	1214578	824826542	1680578722	2.00364	96.449	1867326	992264	845300	963007	773984	1.08369e+06	30524	540100	1.55297e+06
16	6	404588253	372198226	32390027	1179179	825202190	2126202005	2.53493	96.4728	1799739	1079120	777264	923077	861784	973285	30518	640917	1.30869e+06
64	6	404704941	371655870	33049071	1133164	825641906	5029485012	5.99633	96.5006	1723574	1510014	555466	875569	1350158	621232	34122	1078538	777683
100	6	404736814	371552809	33184005	1129769	825714869	7061586453	8.41907	96.5082	1715549	1776743	472078	871110	1569894	534279	36466	1353784	619568
200	6	404769383	371438895	33330488	1123189	825785616	12080109056	14.4023	96.516	1724238	2414988	347315	879867	2203388	380669	41888	1989899	421509

## Sheet: D4. Scaling
PSC GPU-AI partition - gpu058
Nvidia DGX-2
2 x Intel(R) Xeon(R) Platinum 8168 CPU @ 2.70GHz (96 total threads)
1.5TB RAM
28TB SSD
16 x Nvidia V100, SXM3, 32GB RAM each
SRP117159 (HiSeq X Ten, 150bp paired-end)
Human - hepatocellular carcinoma
SRR6020688
		maxJ=64				maxJ=200
		reads/sec	ideal	% ideal		reads/sec	ideal	% ideal
	4	777683	777683	100		421509	421509	100
	5	972027	972104	99.9921		531398	526886	100.856
	6	1107271	1.16652e+06	94.9205		626069	632264	99.0203
	7	1285168	1.36095e+06	94.432		714694	737641	96.8892
	8	1468126	1555366	94.391		818007	843018	97.0332
	9	1701724	1.74979e+06	97.2532		898432	948395	94.7318
	10	1637319	1.94421e+06	84.2152		958377	1.05377e+06	90.9472
	12	1868194	2333049	80.0752		1141810	1264527	90.2954
	16	1898792	3110732	61.04		1300877	1686036	77.1559

## Sheet: D5. Filesystems
Dell "Rattler" cluster - gpu009
Dell C4140
2 x Intel(R) Xeon(R) Gold 6148 CPU @ 2.40GHz (40 total threads)
384GB RAM
1.5TB NVMe
4 x Nvidia V100, SXM2, 32GB RAM each
ERP010710 (100bp paired-end) (SFGDP)
Simons Genome Diversity Project
ERR1419128	WGS	596611242	WEA_Orcadian_HGDP00796_F
	(Y-axis)		⁰¹²³⁴⁵⁶⁷⁸⁹
	0	1	1
	0	10	10
	0	100	10²
	96.3	1000	10³
	96.3	10000	10⁴
	96.3	100000	10⁵
	96.3	1000000	10⁶
	0	10000000	10⁷
	0	100000000	10⁸
	0	1000000000	10⁹
										HJ in GP
ERR1419128										Lustre					XFS on local NVMe
maxJ	seed depth	concordant	c1	c2	discordant	mapped mates	candidates	% concordant	SAM size (KB)	probe HJ	elapsed	Q/sec	disk elapsed (ms)	disk MB/sec	probe HJ	elapsed	Q/sec	disk elapsed (ms)	disk MB/sec
4	6	574939405	530395596	44543809	4153831	1175996249	2302929600	96.3675	430340253	36152	617256	1.93311e+06	492081	854.035	36423	543598	2.19505e+06	281042	1495.34
8	6	575331451	530012204	45319247	4057572	1176493938	2978903020	96.4332	430978615	36465	661037	1.80508e+06	510050	825.169	36637	587800	2.02998e+06	293002	1436.43
16	6	575620803	529732542	45888261	3981631	1176841441	3878753605	96.4817	431420617	37874	694372	1.71842e+06	500475	841.819	38161	642835	1.85619e+06	297502	1416.16
64	6	575927456	529051438	46876018	3888609	1177217780	8313469307	96.5331	432179922	47077	975613	1.22305e+06	481227	877.03	47216	951965	1.25343e+06	281901	1497.16
100	6	575993947	528884140	47109807	3872938	1177264236	10975988548	96.5443	432337831	52963	1144944	1.04217e+06	469295	899.658	52989	1141840	1.045e+06	285140	1480.69
200	6	576088589	528642716	47445873	3859158	1177316924	17451074162	96.5601	432553990	65423	1567103	761419	463944	910.489	65579	1566869	761533	284873	1482.82

## Sheet: D6a. ROC 0.25%
Correct vs incorrect placement of mapped reads
150nt paired-end reads generated by SeqAn mason v2.0.9
Per-base probabilities for mason:
insertion: 0.00005 (0.005%) [default: 0.00005 (0.005%)]
deletion: 0.00005 (0.005%) [default: 0.00005 (0.005%)]
mismatch: 0.0024 (0.240%) [default: 0.00400 (0.40%)]
overall: 0.0025 (0.25%) [default: 0.0041 (0.41%)]
Arioc
MAPQ	nIncorrect	nCorrect	sumIncorrect	sumCorrect
60	0	58765	0	58765
59	0	0	0	58765
58	0	0	0	58765
57	0	0	0	58765
56	0	4	0	58769
55	0	14	0	58783
54	0	25	0	58808
53	0	25	0	58833
52	0	27	0	58860
51	0	63	0	58923
50	0	46	0	58969
49	0	62	0	59031
48	0	98	0	59129
47	0	68	0	59197
46	0	108	0	59305
45	0	140	0	59445
44	0	101	0	59546
43	0	126	0	59672
42	0	205	0	59877
41	0	113	0	59990
40	0	117	0	60107
39	0	207	0	60314
38	0	167	0	60481
37	0	147	0	60628
36	0	116854	0	177482
35	0	277	0	177759
34	0	173	0	177932
33	0	117268	0	295200
32	0	328	0	295528
31	0	116904	0	412432
30	0	116014	0	528446
29	0	116024	0	644470
28	0	114281	0	758751
27	1	226552	1	985303
26	0	222832	1	1208135
25	0	326618	1	1534753
24	0	322705	1	1857458
23	0	400175	1	2257633
22	0	537954	1	2795587
21	0	536476	1	3332063
20	2	494519	3	3826582
19	1	739069	4	4565651
18	5	1366870	9	5932521
17	5	1181782	14	7114303
16	13	901182	27	8015485
15	44	846293	71	8861778
14	123	426853	194	9288631
13	503	157944	697	9446575
12	203	36557	900	9483132
11	8	17828	908	9500960
10	0	3354	908	9504314
9	1	4439	909	9508753
8	4	26088	913	9534841
7	1	10328	914	9545169
6	54	41135	968	9586304
5	38	11645	1006	9597949
4	187	21954	1193	9619903
3	126415	90307	127608	9710210
2	31328	34532	158936	9744742
1	44585	10566	203521	9755308
0	32331	8840	235852	9764148
Bowtie 2
MAPQ	nIncorrect	nCorrect	sumIncorrect	sumCorrect
44	73	8792868	73	8792868
43	0	0	73	8792868
42	104	49900	177	8842768
41	149	734	326	8843502
40	0	18514	326	8862016
39	0	37985	326	8900001
38	7	54465	333	8954466
37	23	45105	356	8999571
36	176	10	532	8999581
35	1	22054	533	9021635
34	5	28625	538	9050260
33	2	33060	540	9083320
32	39	38465	579	9121785
31	236	52288	815	9174073
30	0	0	815	9174073
29	0	0	815	9174073
28	216	0	1031	9174073
27	0	0	1031	9174073
26	0	0	1031	9174073
25	59	26770	1090	9200843
24	337	0	1427	9200843
23	0	0	1427	9200843
22	1216	0	2643	9200843
21	127	29924	2770	9230767
20	0	0	2770	9230767
19	4	0	2774	9230767
18	195	36922	2969	9267689
17	352	41838	3321	9309527
16	79	0	3400	9309527
15	0	0	3400	9309527
14	1082	58885	4482	9368412
13	0	0	4482	9368412
12	245	0	4727	9368412
11	3308	83661	8035	9452073
10	0	0	8035	9452073
9	893	0	8928	9452073
8	0	0	8928	9452073
7	0	0	8928	9452073
6	0	0	8928	9452073
5	0	0	8928	9452073
4	0	0	8928	9452073
3	0	0	8928	9452073
2	1889	0	10817	9452073
1	225559	112180	236376	9564253
0	1207	0	237583	9564253
SOAP3-dp
MAPQ	nIncorrect	nCorrect	sumIncorrect	sumCorrect
60	46	9349936	46	9349936
59	0	0	46	9349936
58	0	0	46	9349936
57	0	13536	46	9363472
56	0	0	46	9363472
55	0	6641	46	9370113
54	0	3945	46	9374058
53	0	2782	46	9376840
52	1	3663	47	9380503
51	0	1330	47	9381833
50	0	2875	47	9384708
49	1	1927	48	9386635
48	0	1451	48	9388086
47	0	1706	48	9389792
46	16	15288	64	9405080
45	0	1286	64	9406366
44	0	1220	64	9407586
43	4	4017	68	9411603
42	1	933	69	9412536
41	4	2086	73	9414622
40	3	2736	76	9417358
39	1	1047	77	9418405
38	3	1700	80	9420105
37	620	49642	700	9469747
36	132	49299	832	9519046
35	1	788	833	9519834
34	0	550	833	9520384
33	0	671	833	9521055
32	1	522	834	9521577
31	1	507	835	9522084
30	0	1052	835	9523136
29	0	421	835	9523557
28	1	482	836	9524039
27	0	442	836	9524481
26	0	396	836	9524877
25	0	392	836	9525269
24	1	387	837	9525656
23	149	44614	986	9570270
22	0	286	986	9570556
21	0	246	986	9570802
20	77	13979	1063	9584781
19	0	223	1063	9585004
18	33	7000	1096	9592004
17	20	3909	1116	9595913
16	16	2563	1132	9598476
15	24	3271	1156	9601747
14	8	1237	1164	9602984
13	14	2507	1178	9605491
12	13	1677	1191	9607168
11	16	1216	1207	9608384
10	8	1581	1215	9609965
9	20	1462	1235	9611427
8	18	1279	1253	9612706
7	735	1681	1988	9614387
6	28	1257	2016	9615644
5	36	1025	2052	9616669
4	45	1011	2097	9617680
3	53	987	2150	9618667
2	91	1158	2241	9619825
1	110	1072	2351	9620897
0	233515	142490	235866	9763387

## Sheet: D6b. ROC 2.5%
Correct vs incorrect placement of mapped reads
150nt paired-end reads generated by SeqAn mason v2.0.9
Per-base probabilities for mason:
insertion: 0.00050 (0.050%) [default: 0.00005 (0.005%)]
deletion: 0.00050 (0.050%) [default: 0.00005 (0.005%)]
mismatch: 0.0240 (2.400%) [default: 0.00400 (0.40%)]
overall: 0.0250 (2.50%) [default: 0.0041 (0.41%)]
Arioc
MAPQ	nIncorrect	nCorrect	sumIncorrect	sumCorrect
60	9	84261	9	84261
59	1	5161	10	89422
58	0	4909	10	94331
57	1	5265	11	99596
56	0	5247	11	104843
55	2	5151	13	109994
54	0	5251	13	115245
53	2	5666	15	120911
52	2	5402	17	126313
51	1	5567	18	131880
50	1	5904	19	137784
49	1	5614	20	143398
48	1	6202	21	149600
47	2	6134	23	155734
46	3	5939	26	161673
45	3	6708	29	168381
44	4	6239	33	174620
43	6	6540	39	181160
42	2	6880	41	188040
41	6	6481	47	194521
40	2	6901	49	201422
39	3	7537	52	208959
38	2	7182	54	216141
37	8	7159	62	223300
36	3	8481	65	231781
35	3	7306	68	239087
34	4	8770	72	247857
33	3	8027	75	255884
32	7	8337	82	264221
31	3	9948	85	274169
30	7	8397	92	282566
29	10	9222	102	291788
28	9	10600	111	302388
27	9	9283	120	311671
26	9	9693	129	321364
25	8	24785	137	346149
24	12	22982	149	369131
23	15	23224	164	392355
22	34	108194	198	500549
21	71	153432	269	653981
20	138	288389	407	942370
19	510	760452	917	1702822
18	49	1566578	966	3269400
17	47	2022993	1013	5292393
16	68	2334727	1081	7627120
15	143	1346250	1224	8973370
14	284	327003	1508	9300373
13	362	35270	1870	9335643
12	366	21646	2236	9357289
11	752	12993	2988	9370282
10	1192	26081	4180	9396363
9	251	14663	4431	9411026
8	366	15259	4797	9426285
7	603	33265	5400	9459550
6	771	17626	6171	9477176
5	1719	45979	7890	9523155
4	2720	22047	10610	9545202
3	110795	92334	121405	9637536
2	59149	39177	180554	9676713
1	68696	23460	249250	9700173
0	43683	6813	292933	9706986
Bowtie 2
MAPQ	nIncorrect	nCorrect	sumIncorrect	sumCorrect
44	136	4569813	136	4569813
43	0	0	136	4569813
42	330	3350065	466	7919878
41	250	539584	716	8459462
40	0	1366	716	8460828
39	6	23005	722	8483833
38	34	83049	756	8566882
37	63	98122	819	8665004
36	264	60876	1083	8725880
35	0	32	1083	8725912
34	0	49	1083	8725961
33	0	35	1083	8725996
32	0	51	1083	8726047
31	0	66	1083	8726113
30	0	0	1083	8726113
29	0	0	1083	8726113
28	309	1324	1392	8727437
27	0	0	1392	8727437
26	0	0	1392	8727437
25	155	98378	1547	8825815
24	391	9	1938	8825824
23	0	0	1938	8825824
22	1797	0	3735	8825824
21	290	81530	4025	8907354
20	0	0	4025	8907354
19	12	7	4037	8907361
18	576	90156	4613	8997517
17	1253	99711	5866	9097228
16	78	9	5944	9097237
15	0	0	5944	9097237
14	4360	137573	10304	9234810
13	0	0	10304	9234810
12	309	14	10613	9234824
11	36856	183140	47469	9417964
10	0	0	47469	9417964
9	1586	27	49055	9417991
8	0	0	49055	9417991
7	0	0	49055	9417991
6	0	0	49055	9417991
5	0	0	49055	9417991
4	0	0	49055	9417991
3	0	0	49055	9417991
2	8908	22	57963	9418013
1	218427	108531	276390	9526544
0	3027	11	279417	9526555
SOAP3-dp
MAPQ	nIncorrect	nCorrect	sumIncorrect	sumCorrect
60	17514	9153927	17514	9153927
59	0	0	17514	9153927
58	0	0	17514	9153927
57	13	1462	17527	9155389
56	0	0	17527	9155389
55	2	586	17529	9155975
54	0	371	17529	9156346
53	0	258	17529	9156604
52	1	321	17530	9156925
51	0	108	17530	9157033
50	0	261	17530	9157294
49	0	175	17530	9157469
48	0	123	17530	9157592
47	0	162	17530	9157754
46	8549	199460	26079	9357214
45	0	100	26079	9357314
44	0	103	26079	9357417
43	1827	42379	27906	9399796
42	22	189	27928	9399985
41	369	9199	28297	9409184
40	427	12931	28724	9422115
39	90	1805	28814	9423920
38	213	5808	29027	9429728
37	3543	10262	32570	9439990
36	3003	10316	35573	9450306
35	97	2212	35670	9452518
34	64	1484	35734	9454002
33	96	1386	35830	9455388
32	80	995	35910	9456383
31	70	765	35980	9457148
30	86	1013	36066	9458161
29	78	499	36144	9458660
28	44	477	36188	9459137
27	53	383	36241	9459520
26	40	369	36281	9459889
25	46	294	36327	9460183
24	40	249	36367	9460432
23	6907	79589	43274	9540021
22	81	230	43355	9540251
21	37	169	43392	9540420
20	1786	19006	45178	9559426
19	55	147	45233	9559573
18	655	7889	45888	9567462
17	387	3972	46275	9571434
16	248	2206	46523	9573640
15	256	2454	46779	9576094
14	123	903	46902	9576997
13	191	1517	47093	9578514
12	255	1000	47348	9579514
11	102	681	47450	9580195
10	162	817	47612	9581012
9	202	688	47814	9581700
8	119	575	47933	9582275
7	2168	1056	50101	9583331
6	216	478	50317	9583809
5	223	388	50540	9584197
4	292	366	50832	9584563
3	272	320	51104	9584883
2	444	383	51548	9585266
1	477	317	52025	9585583
0	204152	117507	256177	9703090

## Sheet: D6c. ROC 7.0%
Correct vs incorrect placement of mapped reads
150nt paired-end reads generated by SeqAn mason v2.0.9
Per-base probabilities for mason:
insertion: 0.00500 (0.500%) [default: 0.00005 (0.005%)]
deletion: 0.00500 (0.500%) [default: 0.00005 (0.005%)]
mismatch: 0.06000 (6.000%) [default: 0.00400 (0.40%)]
overall: 0.07000 (7.000%) [default: 0.0041 (0.41%)]
Arioc
MAPQ	nIncorrect	nCorrect	sumIncorrect	sumCorrect
60	2	1444	2	1444
59	0	286	2	1730
58	0	311	2	2041
57	0	389	2	2430
56	0	470	2	2900
55	0	471	2	3371
54	0	560	2	3931
53	0	652	2	4583
52	0	675	2	5258
51	1	735	3	5993
50	1	928	4	6921
49	0	898	4	7819
48	0	1063	4	8882
47	0	1074	4	9956
46	2	1104	6	11060
45	3	1446	9	12506
44	2	1319	11	13825
43	1	1603	12	15428
42	3	1695	15	17123
41	7	1737	22	18860
40	1	1865	23	20725
39	6	2249	29	22974
38	10	2123	39	25097
37	5	2201	44	27298
36	10	2855	54	30153
35	7	2485	61	32638
34	13	3411	74	36049
33	6	2940	80	38989
32	17	3057	97	42046
31	17	4047	114	46093
30	16	3297	130	49390
29	19	4144	149	53534
28	27	4816	176	58350
27	27	4263	203	62613
26	31	4456	234	67069
25	53	6125	287	73194
24	40	4637	327	77831
23	84	6768	411	84599
22	82	5835	493	90434
21	74	5754	567	96188
20	152	8549	719	104737
19	113	5965	832	110702
18	150	7270	982	117972
17	302	13062	1284	131034
16	231	30380	1515	161414
15	476	188118	1991	349532
14	581	972185	2572	1321717
13	1749	3123313	4321	4445030
12	6231	3750695	10552	8195725
11	15763	1020400	26315	9216125
10	14589	36196	40904	9252321
9	1404	9210	42308	9261531
8	2151	10465	44459	9271996
7	4527	27601	48986	9299597
6	4636	12439	53622	9312036
5	10656	40212	64278	9352248
4	12128	15665	76406	9367913
3	132624	83935	209030	9451848
2	79413	26840	288443	9478688
1	84033	10683	372476	9489371
0	29438	2910	401914	9492281
Bowtie 2
MAPQ	nIncorrect	nCorrect	sumIncorrect	sumCorrect
44	0	2613	0	2613
43	0	0	0	2613
42	10	96335	10	98948
41	33	584129	43	683077
40	0	0	43	683077
39	0	2	43	683079
38	0	200	43	683279
37	0	2431	43	685710
36	160	2262852	203	2948562
35	0	0	203	2948562
34	0	0	203	2948562
33	0	0	203	2948562
32	0	0	203	2948562
31	0	0	203	2948562
30	0	0	203	2948562
29	0	0	203	2948562
28	421	2858462	624	5807024
27	0	0	624	5807024
26	0	0	624	5807024
25	4	14633	628	5821657
24	800	2022878	1428	7844535
23	0	0	1428	7844535
22	4871	883901	6299	8728436
21	51	27654	6350	8756090
20	0	0	6350	8756090
19	4	7717	6354	8763807
18	125	31648	6479	8795455
17	329	36827	6808	8832282
16	149	32598	6957	8864880
15	0	0	6957	8864880
14	1326	47292	8283	8912172
13	0	0	8283	8912172
12	800	56781	9083	8968953
11	13124	60883	22207	9029836
10	0	0	22207	9029836
9	5420	85406	27627	9115242
8	0	0	27627	9115242
7	0	0	27627	9115242
6	0	0	27627	9115242
5	0	0	27627	9115242
4	0	0	27627	9115242
3	0	0	27627	9115242
2	60137	113512	87764	9228754
1	69925	35424	157689	9264178
0	156041	65700	313730	9329878
SOAP3-dp
MAPQ	nIncorrect	nCorrect	sumIncorrect	sumCorrect
60	42693	8782229	42693	8782229
59	0	0	42693	8782229
58	0	0	42693	8782229
57	14	182	42707	8782411
56	0	0	42707	8782411
55	2	33	42709	8782444
54	0	12	42709	8782456
53	0	6	42709	8782462
52	1	7	42710	8782469
51	0	4	42710	8782473
50	0	2	42710	8782475
49	0	2	42710	8782477
48	1	1	42711	8782478
47	0	0	42711	8782478
46	14473	173252	57184	8955730
45	0	0	57184	8955730
44	0	0	57184	8955730
43	2856	33454	60040	8989184
42	0	1	60040	8989185
41	536	6877	60576	8996062
40	605	11291	61181	9007353
39	62	1087	61243	9008440
38	233	4479	61476	9012919
37	214	1732	61690	9014651
36	130	2544	61820	9017195
35	77	1468	61897	9018663
34	61	1063	61958	9019726
33	61	823	62019	9020549
32	28	606	62047	9021155
31	32	419	62079	9021574
30	23	425	62102	9021999
29	23	229	62125	9022228
28	31	212	62156	9022440
27	40	190	62196	9022630
26	39	140	62235	9022770
25	44	141	62279	9022911
24	43	98	62322	9023009
23	8423	72643	70745	9095652
22	119	304	70864	9095956
21	54	140	70918	9096096
20	2531	16812	73449	9112908
19	86	176	73535	9113084
18	1058	6703	74593	9119787
17	750	3333	75343	9123120
16	409	1794	75752	9124914
15	406	1818	76158	9126732
14	210	774	76368	9127506
13	318	948	76686	9128454
12	425	661	77111	9129115
11	207	352	77318	9129467
10	219	461	77537	9129928
9	334	403	77871	9130331
8	197	321	78068	9130652
7	3739	1117	81807	9131769
6	316	245	82123	9132014
5	296	171	82419	9132185
4	377	179	82796	9132364
3	377	150	83173	9132514
2	464	165	83637	9132679
1	526	141	84163	9132820
0	169051	94217	253214	9227037
